# Supplementary material for: MEndoB, a chimeric lysin featuring a novel domain architecture and superior activity for the treatment of staphylococcal infections
Source: mBio. 2024 Jan 26;15(2):e02540-23. doi: 10.1128/mbio.02540-23 (PMC10865858; doi:10.1128/mbio.02540-23)
Supplement: Table S1 — Bacterial strains used in this study. [file mbio.02540-23-s0003.xlsx]

## Sheet: Sheet1
Reference Strains
Bacterial Strain		Resistance Status	Reference, Source
S. aureus ATCC 12600		MSSA	ATCC
S. aureus USA300 JE2		MRSA	NARSA Collection
S. aureus USA300 LAC		MRSA	NARSA Collection
S. aureus Newman D2C ATCC 25904		MSSA	ATCC
S. aureus Cowan I ATCC 12598		MSSA	ATCC
S. aureus Cowan I pCN56_GFPmut2		MSSA	Mairpady Shambat et al.*
S. epidermidis BB1336/RP62A/ATCC 35984		MRSE	ATCC
S. epidermidis ATCC 12228		MSSE	ATCC
S. epidermidis 1457		MSSE	Mack D et al.
Clinical Isolates
Abbreviation	Species	Isolate ID	Resistance Status	Specimen	Country
Isolate 1	S. aureus	130710055047	MRSA	unknown	unknown
Isolate 2	S. aureus	130215015001	MRSA	unknown	unknown
Isolate 3	S. aureus	130603015366	MRSA	unknown	unknown
Isolate 4	S. aureus	171025046301	MSSA	Nose	The Netherlands
Isolate 5	S. aureus	171025046701	MSSA	Nose	The Netherlands
Isolate 6	S. aureus	171025047001	MSSA	Nose	The Netherlands
Isolate 7	S. aureus	171026037301	MSSA/ Fusidic acid R	Nose	The Netherlands
Isolate 8	S. aureus	171025046001	MSSA	Nose	The Netherlands
Isolate 9	S. aureus	171025045901	MSSA	Nose	The Netherlands
Isolate 10	S. aureus	171025046101	MSSA	Nose	The Netherlands
Isolate 11	S. epidermidis	140712015198	unknown	unknown	unknown
Isolate 12	S. pseudintermedius	140605015209	unknown	unknown	unknown
Isolate 13	S. pseudintermedius	140531015170	unknown	unknown	unknown
Isolate 14	S. argenteus	190620028801	unknown	unknown	unknown
Isolate 15	S. warneri	170627038701	unknown	unknown	The Netherlands
Isolate 16	S. hominis	160314023301	unknown	unknown	unknown
*S. M. Shambat et al., Alpha-toxin elicited CX3CL1-release via ADAM10 in Staphylococcus aureus pneumonia impairs bactericidal function of human monocytes. BioRxiv (2023), https://doi.org/10.1101/2023.09.17.554633.
